# Supplementary material for: Thyroid-Stimulating Hormone and Free Thyroxine Levels at Labor Admission: Associations with Obstetric and Neonatal Outcomes in Term Pregnancies
Source: Diagnostics (Basel). 2026 Feb 17;16(4):595. doi: 10.3390/diagnostics16040595 (PMC12939775; doi:10.3390/diagnostics16040595)
Supplement: Supplementary file 1 [file diagnostics-16-00595-s001.zip]

Archive with 1 entries (1 files):
- diagnostics-4146531-supplementary.pdf
